# Supplementary material for: PMconv: How to Compare Proteomes and Metabolomes?
Source: Int J Mol Sci. 2026 Jun 4;27(11):5086. doi: 10.3390/ijms27115086 (PMC13256924; doi:10.3390/ijms27115086)
Supplement: Supplementary file 1 [file ijms-27-05086-s001.zip]

Archive with 2 entries (2 files):
- PMconv_Supplementary_Materials.pdf
- Supplementary_materials_PMConv.xlsx
