# Supplementary material for: PMconv: How to Compare Proteomes and Metabolomes?
Source: Int J Mol Sci. 2026 Jun 4;27(11):5086. doi: 10.3390/ijms27115086 (PMC13256924; doi:10.3390/ijms27115086)
Supplement: Supplementary file 1 [file ijms-27-05086-s001.zip › Supplementary_materials_PMConv.xlsx]

## Sheet: Table S1
Table S1. The numbers of experimentally identified and associated proteins and metabolites in blood plasma samples and adipocytes samples of obese patients and in bloods plasma samples of healthy persons. The set of identified metabolites and proteins in blood plasma of obese patients indicated as “Plasma metabolome/metabolome*” and “Plasma proteome/proteome*”. Metabolites and proteins lists, whi…
Plasma metabolome	37
Plasma metabolome (healthy)	33
Adipocytes metabolome	72
Plasma metabolome*	902
Plasma metabolome* (healthy)	995
Adipocytes metabolome*	1649
Plasma proteome	159
Plasma proteome (healthy)	352
Adipocytes proteome	2330
Plasma proteome*	559
Plasma proteome* (healthy)	1055
Adipocytes proteome*	813

## Sheet: Table S2
Table S2. The list of identified metabolites in blood plasma samples of obese patients (Plasma metabolome).
HMDB0000131
HMDB0000191
HMDB0341410
HMDB0006029
HMDB0003156
HMDB0000169
HMDB0000867
HMDB0000207
HMDB0000562
HMDB0003551
HMDB0000159
HMDB0000211
HMDB0000508
HMDB0245013
HMDB0001893
HMDB0000254
HMDB0012327
HMDB0000267
HMDB0254659
HMDB0034778
HMDB0000714
HMDB0000172
HMDB0002649
HMDB0000214
HMDB0000883
HMDB0003290
HMDB0000098
HMDB0000765
HMDB0000192
HMDB0000070
HMDB0002994
HMDB0247706
HMDB0000099
HMDB0000139
HMDB0000904
HMDB0000167
HMDB0000168
HMDB0000197
HMDB0001847
HMDB0000641
HMDB0001366
HMDB0004230
HMDB0000143
HMDB0000123
HMDB0000187
HMDB0245190
HMDB0000660
HMDB0001043
HMDB0000094
HMDB0000161
HMDB0012328
HMDB0000296
HMDB0002183
HMDB0002302
HMDB0000687
HMDB0255145
HMDB0000067
HMDB0000929
HMDB0000532
HMDB0002712
HMDB0000190
HMDB0000162
HMDB0000158
HMDB0001147
HMDB0000182
HMDB0004825
HMDB0000148
HMDB0000696
HMDB0000177
HMDB0015109
HMDB0000150
HMDB0000294
HMDB0002329

## Sheet: Table S3
Table S3. The list of identified metabolites in blood plasma samples of healthy persons (Plasma metabolome (healthy)).
HMDB0001406
HMDB0000688
HMDB0000736
HMDB0000824
HMDB0000201
HMDB0001488
HMDB0000159
HMDB0000687
HMDB0000210
HMDB0000292
HMDB0242149
HMDB0000734
HMDB0000929
HMDB0251528
HMDB0000883
HMDB0000062
HMDB0000133
HMDB0032055
HMDB0000158
HMDB0000939
HMDB0000161
HMDB0000446
HMDB0000167
HMDB0060475
HMDB0000267
HMDB0000123
HMDB0041627
HMDB0003540
HMDB0000625
HMDB0000904
HMDB0000187
HMDB0260340
HMDB0060475
HMDB0249121
HMDB0000510
HMDB0000125
HMDB0001185
HMDB0000191
HMDB0000288
HMDB0000279
HMDB0001341
HMDB0303077
HMDB0000175
HMDB0001068
HMDB0001397
HMDB0000156
HMDB0001321
HMDB0003337
HMDB0000538
HMDB0000263
HMDB0000214
HMDB0000935
HMDB0000182
HMDB0000517

## Sheet: Table S4
Table S4. The list of identified metabolites in adipocytes samples of obese patients (Adipocytes metabolome).
HMDB0000131
HMDB0000191
HMDB0002350
HMDB0001900
HMDB0000867
HMDB0032538
HMDB0034252
HMDB0000159
HMDB0000700
HMDB0003349
HMDB0000357
HMDB0000073
HMDB0000640
HMDB0000210
HMDB0000306
HMDB0000167
HMDB0000303
HMDB0001170
HMDB0000247
HMDB0000123
HMDB0013674
HMDB0000661
HMDB0001043
HMDB0000621
HMDB0001844
HMDB0000161
HMDB0000707
HMDB0002183
HMDB0000687
HMDB0000067
HMDB0000511
HMDB0004825
HMDB0000294
HMDB0003229
HMDB0001870
HMDB0002434
HMDB0000220
HMDB0002985
HMDB0000562
HMDB0000638
HMDB0000211
HMDB0000258
HMDB0000119
HMDB0000172
HMDB0000725
HMDB0000482
HMDB0003355
HMDB0001051
HMDB0000098
HMDB0000092
HMDB0000754
HMDB0000216
HMDB0000448
HMDB0000072
HMDB0000193
HMDB0000574
HMDB0000143
HMDB0000806
HMDB0031075
HMDB0000660
HMDB0000847
HMDB0000126
HMDB0004136
HMDB0000532
HMDB0000162
HMDB0000158
HMDB0000215
HMDB0000112
HMDB0000182
HMDB0001316
HMDB0000148
HMDB0000209
HMDB0001548
HMDB0001414
HMDB0000050
HMDB0000766
HMDB0001431
HMDB0000149
HMDB0001257
HMDB0000207
HMDB0003424
HMDB0000694
HMDB0000254
HMDB0000267
HMDB0011143
HMDB0000883
HMDB0000673
HMDB0000765
HMDB0002142
HMDB0000122
HMDB0003911
HMDB0000426
HMDB0001906
HMDB0000957
HMDB0000115
HMDB0000300
HMDB0000807
HMDB0000239
HMDB0002520
HMDB0000224
HMDB0000827
HMDB0000056
HMDB0006029
HMDB0001473
HMDB0062477
HMDB0000573
HMDB0000023
HMDB0000134
HMDB0001401
HMDB0000714
HMDB0000214
HMDB0000283
HMDB0029942
HMDB0003338
HMDB0059916
HMDB0000243
HMDB0000139
HMDB0000641
HMDB0000271
HMDB0001999
HMDB0000187
HMDB0000535
HMDB0000094
HMDB0000729
HMDB0000296
HMDB0000744
HMDB0000190
HMDB0000696
HMDB0000362
HMDB0000500
HMDB0000176
HMDB0000517
HMDB0002329
HMDB0000943

## Sheet: Table S5
Table S5. The list of identified proteins in blood plasma samples of obese patients (Plasma proteome).
A0A075B7D0
P01599
P02751
P25311
A0A087WSY6
P02649
S4R471
C9JEU5
A0A0A0MS09
V9GYE3
P27169
O75882
P02750
A0A0B4J231
P02743
A0A0C4DH38
C9JA05
A0A804GS07
A0A286YFJ8
P00740
A0A0A0MSV6
P01594
P01024
P05546
P19827
P55056
P01834
P02787
P68871
P00748
P01857
P02671
A0A024R6I7
P00742
P07357
Q5VY30
F8WCZ6
G5E9F8
P05543
P80108
Q16610
A0A075B6K5
P69905
C9JV77
P04196
P02647
P00734
A0A0B4J2B5
P01023
P15814
B0YIW2
P0C0L4
A0A0J9YWU9
P01871
I3L1J1
F5H793
A0A0C4DH68
Q96PD5
P02763
A0A6I8PRP6
P43251
P01011
A0A0J9YY99
P10909
P43652
P0C0L5
P02775
G3XAM2
P06312
P01042
A0A096LPE2
A0A182DWH7
P02748
P02749
P03952
A0A7I2V2D2
A0A286YEY4
F5GY80
O75636
O14791
P04180
A0A087WT59
Q08380
P08185
P02042
P01703
J3KRP0
P00488
A0A0C4DH73
P04004
P10643
P01008
P01619
P18428
P01701
K7ERI9
P36955
P00738
A0A0G2JPA8
P0DOY3
P13671
Q9H489
P05090
P0DJI8
F8WEX7
P02675
P01031
P08603
Q5T985
P15169
A0A0C4DH67
P13645
A0A0G2JMB2
P19652
A0A7P0T8D1
P51884
B4DG22
P35858
P06396
A0A087X1J7
P07360
G3V1N2
F5H2D0
E9PFZ2
A0A075B6J9
Q14624
A0A286YES1
P04114
P23142
P02747
P01009
P01624
K7ER74
P02790
P06727
A0A286YEY1
B7ZBJ7
D6RF35
P0DP09
P01034
Q5SRP5
B4DQI1
P20742
A0A087WW43
P04003
E9PHK0
P00747
P29622
P35527
P00739
P04217
P00450
A0A075B6P5
A0A087WSY5
P22792
A6NMB1
P01700
P01704
B4E1Z4

## Sheet: Table S6
Table S6. The list of identified proteins in blood plasma samples of healthy persons (Plasma proteome (healthy)).
A0A024R6I7
A0A075B6H9
A0A075B6I4
A0A075B6J9
A0A075B6K4
A0A075B6K5
A0A075B6K6
A0A075B6P5
A0A075B6R2
A0A0C4DH68
A2NJV5
A0A075B6S5
A0A075B7B8
A0A075B7D0
A0A0G2JSC0
A0A087WSY4
A0A087WSY5
A0A087WSY6
A0A0G2JQJ0
A0A087WT59
A0A087X2G9
A0A087WVQ6
A0A7I2V3H3
A0A087WW87
M0QYA7
A0A087WXI2
A0A087X1J7
A0A096LPE2
A0A0A0MRA3
A0A0A0MRJ7
A0A0A0MRZ8
P01857
A0A0A0MS09
A0A0A0MS15
A0A0A0MSR6
A0A0A0MSV6
H0Y7C1
A0A0A0MT36
A0A0B4J1U7
A0A0B4J1V0
A0A0B4J1V2
A0A0B4J1V6
A0A0B4J1X5
A0A0B4J1X8
A0A0B4J231
F8VV32
A0A0B4J269
A0A0B4J2B5
P0DP09
Q5T4F6
F8WD59
A0A0C4DGB6
A0A0C4DGH5
A0A0C4DGZ8
A0A0C4DH24
A0A0C4DH31
A0A0C4DH32
A0A0C4DH33
A0A0C4DH34
A0A0C4DH35
A0A0C4DH36
A0A0C4DH38
P0DP08
A0A0C4DH43
A0A0C4DH67
A0A0C4DH72
A0A0C4DH73
A0A1B0GWF2
A0A0D9SG88
A0A0G2JMB2
A0A0G2JQE3
P04439
A0A0G2JPR0
A0A0G2JRQ6
A0A0J9YVY3
A0A0J9YX35
A0A0J9YXX1
A0A0J9YY99
A0A3B3ISJ1
A0A0U1RQQ4
P04908
A0A1B0GVS4
C9J7N6
P49908
A0A1C7CYX9
A0A286YES1
A0A286YEY4
A0A286YEY5
A0A286YFJ8
P06733
A0A2R8YDT1
A0A3B3IQ51
F5H793
A0A3B3ISR2
A0A804HJ25
A0A4W8ZXM2
K7EMV3
A0A5H1ZRQ7
B8ZZ51
H0Y7R9
A0A7I2V2D2
A0A7I2YQK6
A0A7I2V5Z9
A0A7P0T8E9
A0A7P0T9S6
A0A7P0T9H9
A0A7P0TAB0
A0A7P0TAI0
A6NMB1
A6XND0
B0YIW2
B0YJC4
B1AHL2
J3QSA3
B4E1Z4
B7Z332
B7ZKJ8
C9JB55
F5GZZ9
C9JVG0
D6R956
Q04756
D6RF35
E5RIA2
E7END6
E7ES19
G3XAM2
E7ETN3
E7EUT5
E7EWD6
E9PFZ2
E9PG08
E9PHK0
E9PID4
E9PN89
Q9BQE3
F5H810
F5H8B0
G3V0E5
G3V2W1
G3V5U3
G3XAK1
G3XAP6
H0Y512
H0Y5A1
H0YD13
H7BZD5
H0YAC1
H0YJ97
H0YJG0
H7C0L5
I3L145
P63261
J3QKL5
J3QQR8
J3QL04
K7ER74
K7ERG9
K7ERI9
O00187
O00391
O14791
O43866
Q16778
O75113
O75449
O75636
O75882
O95445
P00450
P00488
P00734
P00738
P00739
P00740
P00742
P00747
P00748
P01008
P01009
P01011
P01023
P01024
P01031
P01042
P01344
P01591
P01594
P04432
P01599
P01601
P01602
P01619
P01624
P01699
P01700
P01701
P01703
P01706
P01714
P01717
P01718
P01721
P01742
P01743
P01766
P0DP03
P01780
P0DP04
P01817
P01833
P01834
P01871
P01876
P02647
P02649
V9GYM3
P02671
P02675
P02679
P02743
P02745
P02747
P02748
P02749
P02750
P02751
Q5VY30
P02760
P02763
P02765
P02775
P02776
P02787
P02790
P03951
P04003
P04004
P04114
P04180
P04196
P04217
P04275
P04350
P05154
P05160
P05543
P05546
P06276
P06310
P06312
P06396
P06576
P06681
P06727
P07357
P07358
P07360
P07996
P08185
P08238
P08519
P08571
P08603
P08697
P09871
P09972
P0C0L5
P0DJI9
P0DOY2
P0DTE1
P10643
P10909
P11277
P11597
P13671
P13796
P14151
P14618
P15090
P15169
P18428
P19320
Q5T985
P19827
P20742
P20851
P21796
P22692
P22792
P22891
P23142
P24592
P25311
P25705
P27169
P27918
P29622
Q5SX91
P33151
P35858
P36955
P43251
P43652
P48740
P51884
P55056
P55058
P55103
P55290
P60174
P60709
P61769
P61981
P62258
P62805
P63104
P68371
P68871
P69905
P80108
P80748
Q03591
Q06033
Q08380
Q12805
Q13315
Q13790
Q9BVA1
Q14515
Q14520
Q15485
Q15582
Q16610
Q4G1C1
Q59EK9
Q5H907
Q6EMK4
S4R3L0
Q71U36
Q92954
Q96KN2
Q96PD5
Q96RW7
Q99969
Q9BXR6
Q9H069
Q9H7X7
Q9NY12
Q9NZP8
Q9UI36
V9GYP2

## Sheet: Table S7
Table S7. The list of identified proteins in adipocytes samples of obese patients (Adipocytes proteome).
Q6YN16
P40926
Q14318
P49585
Q9NX46
Q13242
Q9UHQ4
Q15661
Q9Y6M9
Q5TDH0
Q9UDW1
P27797
P24539
P40227
Q15046
Q92526
P00387
O00303
Q92575
Q9NQX3
P67936
Q96AX1
Q6IBS0
P08729
P84095
P02746
Q6UXN9
P16671
Q9Y6X5
Q13492
P16615
Q86VN1
P49411
P00441
Q8ND94
P30043
Q9H488
Q9BVA1
O14818
O14548
Q969N2
P51688
Q9UBV8
Q14457
P13760
P01903
P43686
P43251
P17812
O75390
Q14019
P00846
P18077
P15529
Q14254
Q13131
P30153
P61626
P11142
P23396
Q4KMQ2
P10768
Q9Y624
P84243
P30046
P20339
Q02127
P61163
P56199
P04433
Q00169
P63244
P48556
Q66K14
P62258
P61247
Q15036
Q9UJU6
P28838
P36969
P34913
Q9GZT4
P09936
Q53H12
P07339
Q02818
Q8IXM6
P50914
P31949
P51178
P37837
Q02218
P15090
P08133
Q13232
O60664
Q9P253
Q96Q11
Q6NUM9
Q16822
P36543
P23526
P00505
O75947
Q9H479
Q14764
Q5TC12
Q7Z3J2
P48643
P62942
O00217
O75439
P60660
Q03518
Q6P587
P46939
Q7L576
P60983
Q9HCU5
Q8WVJ2
Q5K4L6
O75477
Q9UMS4
Q14204
Q12846
Q96CX2
Q9P2J5
Q96CN7
Q8TDS4
P63000
Q15005
P08648
P0DMN0
Q8N335
Q00577
O14494
P50225
P21333
Q92597
P46782
Q15181
P20036
P62701
Q16531
O00499
P45877
P13693
P16284
P08754
Q15126
P02787
Q9Y224
P22413
Q9H490
Q06323
Q01469
P50213
Q15836
Q9UBR2
Q14974
Q99460
P31323
Q6IB77
Q9P0S9
P62191
Q96DG6
Q13217
Q9BY49
P02647
P62979
Q8TCJ2
Q8N5M1
P01023
P24043
P52815
P22694
Q13637
P53680
P56192
Q9GZN8
P07585
Q9UEY8
P11940
Q9NQW7
O14618
P47813
Q96FW1
P68032
Q8WWI5
P14618
Q5RI15
P61019
P40306
P61106
Q99497
Q13445
P37802
P55039
O00487
P55263
P49773
Q9Y3A6
P11766
Q02750
Q9P0J0
P35080
Q96AB3
Q9BT78
Q00839
P07737
P04083
P20618
P13861
P60903
Q08211
Q8NFZ5
O15498
Q53GQ0
Q9Y2X8
P02511
Q8NI60
Q96EM0
Q9BQE3
P47914
P52758
P61970
O43747
P32455
P05534
Q9BT40
Q9UDR5
Q12906
P43121
Q6P1N9
Q04721
P67809
P31937
Q9Y2D4
O15260
Q99598
P08758
Q9HB71
P30042
P30048
O00483
P22033
Q92870
O75964
P34932
Q92973
P57105
O75223
P24844
O60669
Q9Y5M8
O76070
Q13425
Q9UBM7
P30086
P01034
Q9NRX5
Q9NP97
Q7Z2W4
P60228
P12694
Q12974
P19838
P06737
O00429
O75431
P39019
Q9NZC7
P45984
Q9H1C7
Q9P2T1
O96008
P07942
P62910
Q6UW02
Q9GZS3
Q9Y6C9
Q6IQ22
Q9UHQ9
P25788
P11413
P30566
Q5HYI8
Q15393
P21399
P68371
Q9Y266
Q15582
Q9UBI6
P69892
Q06830
P51636
P09960
P50454
Q5EBM0
Q6YP21
P12111
Q8IXI2
Q9H6B4
Q13011
Q9Y3B3
O00186
O75955
P19623
Q9ULA0
O43598
Q14139
Q15286
P55196
Q9NXG2
P31930
Q96RF0
Q96IG2
Q9Y6U3
Q9H2M9
P23284
P69891
Q9Y6B6
Q9BPX5
A6NDG6
P19105
P51572
O43310
P08240
Q04917
P30040
Q9NSE4
Q96KP1
P23946
Q92499
O00560
Q92783
Q9NP81
O14639
O75381
P08572
Q86SQ0
P30041
P46776
P56134
O75521
P11233
Q9UQ80
Q92905
Q14008
P60059
O75083
P49821
Q9Y3D6
P61978
Q9BXJ9
Q6UXT9
Q15907
P08294
Q99541
O15162
Q99757
Q9BZV1
P08559
P23297
P0CG08
Q96F25
P46781
O75746
Q92900
Q9Y315
O15061
Q9NYL9
Q13409
Q7Z4W1
Q8N2F6
P47755
Q04323
Q9H444
O76094
Q6EEV6
Q9BRA2
Q5JRA6
P47897
P59998
P35613
Q8IWW8
P15954
O76062
P22830
Q8N6C5
Q9H6V9
P05141
Q8IXS6
Q8TCT9
Q7Z4G1
P21953
Q96I99
P14406
P36578
O60884
Q13057
P28845
P26640
P03891
Q9HAK2
Q9UBW8
P62424
P62277
Q13326
Q16891
Q8WXH0
Q9BXN1
P31942
Q63ZY3
P55735
Q9NSD9
Q9NVM1
P05198
O43772
Q9BZV2
P15170
Q96A49
Q13363
Q8WUW1
Q07954
P13010
P61586
O95671
P08708
O75369
A1IGU5
P17844
Q14247
P54578
O95336
O75608
O15247
P02743
Q14112
O95169
Q9BTZ2
Q9NVH1
Q14165
P18206
P14550
Q9Y2B0
Q92665
P13798
O75352
Q9H7Z7
O95182
Q99961
P16219
O43920
Q9HCL2
P36021
P33897
Q9BVL4
P27816
O75891
Q92781
P10636
O60763
P27361
P23368
P25325
Q15631
Q9NQ50
Q63HR2
O43678
Q9H2W6
P24158
Q96IJ6
P55060
Q9P2R3
Q4G176
Q10567
Q96EP5
Q6NY19
Q96EY7
P07602
Q16658
P50552
Q9NRW1
P21695
P51159
O43681
Q9UPN3
Q16775
Q9NZL4
Q13148
O75208
Q07955
P02776
O14558
P48739
Q9Y587
O00264
P36873
Q15067
P52895
O00469
Q13838
Q9Y5R8
O00763
Q15746
Q15042
Q6UXG8
Q9NZN4
Q9UMS6
P33176
Q8WUD1
Q9UBQ0
Q709C8
Q9UJ70
Q9UHJ6
Q9BX66
Q6RW13
Q96JB5
P04004
Q16740
P78371
Q9UH99
Q9NY33
P55809
P59768
P16066
Q08426
O60936
P26639
P68036
P0DJI8
Q16832
Q16881
Q02878
Q5SRE7
Q9Y4L1
Q14914
Q9BWM7
Q08209
P24298
Q9Y2Z4
O14807
P15311
P07355
Q9H330
P55884
P19525
P51970
A0FGR8
P61077
O00764
P02790
Q9Y230
Q7Z6Z7
Q9NS86
Q9H2D6
Q96HD1
Q96FQ6
Q99653
Q9H244
Q5JRX3
O43795
P35237
Q06210
Q9Y5X3
P20645
Q9BUF5
P62851
P31689
Q93052
Q9Y6H1
Q15075
P35527
P00813
Q96H20
P43897
P01876
Q15404
Q66K74
Q9H4G0
P13073
P13987
Q96QK1
Q14203
Q9Y490
P02786
P62745
Q8IXJ6
P04040
O94832
O15258
P02654
P21912
O43615
P15104
Q16647
P68871
P12081
Q9ULC4
Q92945
Q9UKU7
P38117
Q15848
P32456
P10599
A0AVT1
P52566
Q9Y3E7
P05455
Q9NRP0
P69905
Q9Y639
O60879
Q9C0E8
P50453
Q9UBM1
Q92890
Q9P2X0
Q96HE7
O00151
Q13347
Q9NZA1
Q99829
Q9BX59
P49588
Q9UNM6
O14773
Q9NVH6
O43464
P12268
P31040
Q13464
Q9HA77
Q9H3N1
P01892
Q7Z3C6
P05155
P53582
O95297
Q8N766
Q9BQ69
Q9BVC6
O15438
P62873
P16401
Q9H2H8
O15382
Q9BSH5
O60506
O43708
P58335
P11047
Q96BJ3
P02042
P05161
Q13190
Q96HC4
Q05655
Q9Y5L0
P30483
Q9NR12
P50990
Q15233
P49189
Q96LJ7
P07237
O94979
Q9Y673
Q9HBL0
Q9UHB6
P49720
O43242
Q6UW68
P61158
P11279
Q8NBF2
Q16543
Q01518
Q9UHG3
Q92734
P02792
Q92508
Q96IX5
O95747
Q9Y2R9
Q01813
O94929
P10644
O14735
O15243
Q9BS92
Q9NQT8
Q9UN36
Q8NE71
Q9NZJ7
P55010
Q9H4M9
P46777
P62937
P61457
Q9NRV9
O75110
P55084
P38919
Q13557
P60174
O60271
O15269
Q05086
P62070
O14656
Q10589
Q04760
Q86WU2
Q96EY8
O75368
P12956
Q9UBQ5
P51149
Q14669
Q7L0Y3
P78527
P62714
Q8N3E9
P02649
P49721
Q96C23
Q9UEW8
Q8N1G4
P55072
Q15369
Q6ZXV5
P08473
Q15363
P01024
O95782
O95870
O60826
Q9Y6K0
P05556
P00367
Q9UL46
P09493
Q9NUJ1
Q9NRF8
O43765
Q8NBQ5
P33316
Q8N0X4
P04080
P05166
P07900
O75781
Q9BRX8
P35555
Q8IWE2
Q16563
P04632
P13489
P28799
Q15758
P49593
Q9Y3E5
Q14644
Q9BTU6
P46937
Q9UEU0
P23229
P10620
Q99766
Q7L9B9
Q9H8Y8
O94874
P50135
P09417
P31939
P17931
P07814
Q3ZCQ8
Q07960
P11310
P62316
P15880
P30837
P62495
P04216
Q15293
Q96GG9
Q9GZT3
P12110
P31153
Q96CM8
Q13596
P43034
P17568
Q9BZE4
P36957
Q92696
P38606
Q13085
P54136
Q969Q0
P22307
Q13505
Q8NBN7
Q6IAA8
P61088
Q92947
P08238
O15533
Q9BRQ8
P29144
O14828
O95834
Q8N183
Q5T750
P33121
Q9Y5K6
P06756
O94925
Q14CZ8
P42704
O95881
Q96PE7
Q9UHD8
Q9H3H3
P61204
Q16666
Q7Z4R8
O00748
Q13033
Q6L8Q7
Q9HBL7
P53396
Q9H4A6
Q9NVD7
Q8WUM4
P18031
Q9H511
P20073
O60504
O75396
P06748
Q9BQE5
P31150
P98172
Q9NRZ7
Q9NX63
P23458
P30038
P30085
P07947
Q86YS7
P08913
Q93008
P07437
Q53TN4
O75306
O75116
P40763
Q15382
Q96DC8
P30044
Q71UM5
P07099
Q9GZY8
P14209
P25786
P08571
P00403
P50851
P17081
O75954
Q9BZL1
Q12765
Q14839
Q9Y6Q2
Q99613
P46926
Q6P1Q0
O14495
Q969Z3
Q9BZF1
Q92692
O60518
Q14118
P10301
P01834
Q13642
O94905
Q9HAV7
O43181
Q8N8N7
P26373
Q8NBS9
Q05469
P29972
P11177
P50570
O43852
O75436
P12277
Q5JWF2
Q04941
Q9NRG7
P21926
P02768
Q96A33
P61160
P07954
P63096
Q96FV2
Q7L5D6
P54619
O00330
P20810
P54727
P16989
Q92604
Q5VT66
Q13361
Q8TED1
P55795
Q70UQ0
Q8TBC4
O95255
P25189
P08962
Q9Y2Z0
P10398
P20700
Q9Y3C6
Q9Y305
Q8NC56
P17980
P02545
P45974
Q9UMX3
Q9NUI1
P14174
P62158
P09622
P17174
P48163
Q9NVI7
Q8N2H3
Q6PEY2
Q13586
Q9NZ08
Q92747
O60716
P02730
P42126
Q9NR28
P62273
P51610
Q9Y295
P61981
Q92530
Q9NZ43
Q8N142
Q12929
Q9Y320
Q6PCB7
P53634
Q32P28
P22695
P50395
P59666
Q53T59
P12109
P49356
Q14166
P19404
P61421
P27144
P60981
P04275
Q16698
Q9BV79
O95831
O60551
P19388
P61619
Q8N755
Q9Y613
O43676
Q00688
Q12768
Q04637
P31513
Q9NUQ9
P00966
O14841
P41226
P62306
Q96C86
Q53EP0
P21283
Q15124
A1L0T0
P04075
P62081
Q03519
Q14103
P06727
Q08495
P54577
O00142
P54920
Q86UP2
P45954
O14980
P23786
P42167
P49257
Q99470
P18085
Q9NRW7
O14979
Q9BX68
Q9BX97
Q9UBS4
P20039
Q15691
P62249
Q15020
Q9BRT3
P27348
P49419
Q6ZMZ3
P05388
O43396
P03915
Q9BQB6
Q8IYB8
P30533
Q92878
Q8IUD2
Q9Y6M5
P63151
Q15029
Q53GT1
Q8IZ83
P63241
O76003
O14964
O60240
Q96CB9
Q13614
P52306
Q9H074
Q96Q06
Q96AD5
Q9P0L0
Q14011
P62280
Q13443
P14672
Q9HA64
P11216
Q8TCD5
Q92688
P26440
Q16629
Q02978
Q9Y265
P28070
Q96R05
O00478
Q9Y285
Q9UM54
P16298
P43304
P48735
P30626
P07910
Q01130
P07951
Q14258
Q99424
P36871
Q9P2W9
Q9ULP9
P67870
P39023
P62314
Q92629
P09525
P02749
Q9NT62
Q9UBQ7
P23381
P49354
O00116
Q8NDH3
Q92522
Q16774
Q99873
Q9UHL4
Q9Y5Z4
P00558
O75367
P00918
P07203
P68400
Q8N5M9
Q12931
Q9UBX3
Q6DRA6
Q9NX40
O43294
P02462
Q969L2
Q8IWA5
O00442
P20674
P55268
O60784
P51665
P29692
O60888
O75915
P10316
P01009
Q01105
Q16851
P42229
O00168
Q96T51
Q16778
Q9NQE9
Q13619
P30101
O00161
Q6PI48
O95479
P30536
P06703
O60701
P35659
Q7L2H7
Q99714
Q00059
Q9H2U2
Q15056
P47712
O43399
O95210
Q9Y5P4
P03905
Q99879
Q7Z406
O43169
P05452
P52272
Q9P003
Q8WZA0
Q9NZ45
P28066
Q9Y5X1
Q9UPQ0
Q9BRZ2
O75438
Q13155
O43837
Q9NRG9
Q8NBX0
Q9NR19
P62136
A2RRP1
Q16181
Q8WUA7
Q9UBF2
Q9BWS9
Q8N6R0
Q10713
O43776
P61081
P62753
Q9NZC3
Q9BTV4
P62140
P41252
P36404
P48506
P54886
P50995
Q9NQR4
P30405
Q5J8M3
O96005
Q14714
P35221
Q00325
P00568
O76038
Q96AG4
P11277
Q93050
P53618
Q15172
Q9NZL9
Q15119
Q9NTX5
P61011
P09914
Q9NUQ8
P04899
P62195
P29992
P35611
O95168
P10909
Q8TCS8
Q9BV19
Q9Y5L4
Q9Y450
Q9H223
Q04837
Q92841
Q8N5G0
Q9Y277
P28331
Q86UT6
P61923
O94973
P17540
P00167
P52209
Q13423
Q08380
P34897
Q9NX47
Q96EE3
Q8NC51
P05091
Q8NBJ7
P61604
P78344
Q9Y4P3
P00325
Q96AC1
P51148
P25398
Q9UJW0
Q14980
P05090
Q5XKP0
P35908
Q9UIJ7
Q13564
O95302
P54652
Q14699
P60953
Q86VW0
Q9UH62
O95486
P04844
P26885
Q9NR31
P04114
Q14152
P35579
P36269
O43707
Q99471
P52565
Q9BR76
P15088
P49589
Q9H3U1
Q08945
P05164
O00231
P25685
O75558
P35914
Q15738
Q9NWU5
Q96BW5
P26447
Q9UHA4
P09874
Q9BVG4
Q07020
O60313
P61026
P01766
P82909
P62750
P28074
O43488
Q86Y82
P23919
Q8N163
Q13617
Q9NPA0
O75251
P46976
P08237
O95373
O15230
P62917
P46778
Q99880
P08727
Q86VR2
P08311
Q5T447
Q96BI1
P14324
P35580
P39656
P35998
P43243
P18084
P30711
O14879
Q9NSK7
Q7Z460
P78347
Q15436
P61313
Q5HYK7
Q9Y6W5
P52597
P13667
Q9UNS2
Q13510
P01871
O75828
O00214
P63162
O15400
Q52LJ0
Q8N0W3
Q969S0
O75165
Q9NZW5
Q5R3I4
Q9UHV9
P13804
P32119
P40616
P17655
Q6P1X6
Q04446
P83111
Q15008
P0DJI9
Q93009
Q15526
Q9Y5P6
Q00765
P47985
Q9UM00
O95197
P04406
Q96PU8
P63010
P12955
Q969E2
Q9P032
P28065
Q15628
Q71UI9
P49407
Q02338
Q96AM1
P56937
Q9Y371
Q969H8
O95810
Q8TC07
P62269
Q9Y5S2
Q99729
P62318
Q8WTS1
P28288
O00410
Q9UK41
P01019
Q8NB37
P11021
Q13683
P52789
P10515
O43390
Q9HAB8
Q9NVT9
Q15717
Q9C0C2
P11217
P21964
Q9UBV2
Q9BQS8
P55209
P06753
P22748
Q4G0N4
Q9NS69
O95573
Q9BU23
P48059
P28827
Q8N9N7
Q8N5K1
Q9UL25
Q16762
P54725
Q13045
P09110
Q7Z3D6
P61224
O75531
Q8WUY1
P10253
Q96FZ7
P01112
O75569
Q6PKG0
O43175
Q9BXK5
O00501
Q7Z434
Q99447
Q13813
Q9H008
Q3LXA3
Q9Y2Q5
P42356
O15067
Q5SSJ5
P20774
Q13228
P00338
O43237
P21266
Q9HBR0
O00232
P51649
P23528
P15531
P26641
Q00013
O75911
P13639
Q9UGP8
Q15063
P55786
P40429
O15145
Q96CS3
O75380
Q9NRQ2
Q9Y4W6
Q9BRF8
P14384
Q31610
Q9UJZ1
Q9Y697
P04271
Q96RP9
P28676
P54819
P38646
Q15165
Q9NVH0
Q96CW1
P40855
Q01629
Q5JPE7
O43264
P28906
Q14185
P16930
Q92616
P11498
Q99523
Q96TC7
Q96S52
P31946
Q9NVJ2
Q9Y3F4
Q9UBJ2
P62333
Q96S97
Q5JSL3
Q53SF7
O43617
Q9Y2L5
Q99536
P10809
Q9Y333
P09234
Q9NXU5
P53597
Q9UIQ6
Q9Y4J8
Q9BU61
P05165
Q9BUP3
P17152
P24310
Q9NWS8
P19256
Q8IZV5
O75923
Q6PGP7
Q9H061
Q15417
P61225
P62906
P35232
Q9NVA2
Q96FJ2
O75351
Q6XQN6
P14621
Q15366
O75688
Q9UIA9
Q8TBQ9
Q9P035
O95786
P18754
Q8NFF5
P05023
Q9UMS0
P16104
Q9UJS0
P05186
P08865
P15559
Q6IPR1
P35222
P34896
P08621
P02675
Q9Y289
Q9NRX4
P11234
Q01082
Q5T4S7
Q8N3V7
O00712
P43490
P50336
Q93034
P36915
Q9UKK9
P48047
P20591
P84157
Q8IW45
Q12797
P03897
P61353
Q9NP72
P50991
Q9BVK6
Q7Z5R6
Q9NW15
Q6Y1H2
Q9BY44
P54709
P34949
Q8WX93
P48444
Q9H8H3
P25787
P20042
Q9NRY6
Q3KQU3
Q9UNF0
Q96AP7
Q13724
P30049
P53007
P02549
P00492
Q8TAT6
O43556
Q5U651
P40261
O60547
Q15121
P62857
P78417
Q5T7N3
Q86VP6
O75131
Q16134
P00533
P29590
P49841
P46783
Q96IU4
P62826
P61009
P28330
P15289
Q9NR50
Q9Y2X3
Q15392
O95816
Q9NZ01
O95299
P21980
Q9UNL2
Q9H3S7
P27105
Q9BWD1
Q9UI30
Q9UHX1
O00625
Q5T6V5
Q8N4V1
Q9NZM1
Q14108
Q9BTW9
P61803
Q8NCA5
Q9NQC3
P62330
Q9UHY7
Q9Y6I3
P40939
P16152
Q9NYU2
P09038
P22626
Q05682
P04179
P07741
O14653
Q9Y3A5
Q02952
Q9Y2T2
P98155
A3KMH1
Q99627
P67812
P14868
P23634
Q9UHB9
Q86TM6
P62899
P53004
Q9NTJ4
Q86TX2
Q92843
P02753
P63220
Q06278
Q9BW60
Q9HC38
O14907
P05386
Q9NPJ3
P27338
Q12905
P52888
O43760
Q969G5
O60613
P19367
Q7Z5P4
Q9H270
Q7L1Q6
P46108
Q96DB5
Q9UL18
O60568
P28062
Q92882
P17858
O00629
P11182
P10114
P35754
P08603
Q96HR9
P22234
Q13263
Q01995
P36776
Q99733
P49458
P51606
P17987
O15031
O75874
Q86UU1
P08195
O94826
Q99623
Q9GZZ9
Q9H4A4
P62304
P28161
Q5T013
Q969X5
Q96I51
Q99797
Q96DT0
P62736
Q6UXV4
Q8N5C1
Q15847
Q9Y6N5
Q8WWP7
P62263
P61086
P51648
Q96RL7
Q9NUT2
Q9Y600
P36507
P56537
Q14696
Q53H82
P04424
P00747
P03928
Q9NTK5
P06132
Q9NX62
O00233
P57088
Q96EY1
O75340
O60762
P63104
P10606
Q96DZ1
O14579
P56385
Q9Y2R0
P10155
Q9UKG1
Q9Y2D5
O15173
P47756
P49327
Q9NQ88
Q13370
P27635
P27169
P67775
P05787
Q86SX6
P62820
Q9UHN6
Q53HC9
P13716
O95817
Q7KYR7
P51452
P61020
P09972
Q92542
Q3MHD2
P14543
O94811
Q9Y696
Q06136
O95433
Q9GZT6
Q96A26
Q13405
Q13561
Q14344
P16070
Q4G0F5
P0C0L4
Q14697
Q9NTM9
O95379
Q8N0U8
Q9Y512
P12235
P51687
Q9NUP9
Q9P2E9
Q8IV08
Q687X5
Q15185
P52943
Q9P0V9
Q8N370
P61758
Q9H9A6
P04439
P08697
Q12907
Q9Y617
Q5T5P2
P02748
E9PAV3
P35625
P35268
P53999
O60493
Q99805
P55036
Q13162
P30084
O14617
Q00G26
P21589
P35573
Q5EB52
P23246
Q13126
O43592
Q92538
O60234
P05783
Q86Y39
P48449
Q8NBJ5
Q86XE5
Q9UNH7
O00170
P17612
P40121
P14927
P50895
P16083
Q9H3K2
P49448
P14625
P46940
Q99436
P30050
Q9UI12
P09601
P51608
P06396
Q08257
Q9UMX5
Q16795
Q13451
Q9UBI1
Q8WVM8
P05109
P42025
O15371
Q8N128
Q86YS6
Q9Y6Y8
Q07889
O95861
P98179
Q9NUU7
P78356
P51570
P19338
P48509
Q9Y2V2
Q15370
P07384
Q5VWZ2
P61764
P63167
P62913
Q9BSJ8
O00159
O75592
P00491
O43491
Q9Y2J2
P35749
Q9Y3Z3
P02656
Q9BS26
Q9Y3L5
P35606
Q9BXS5
P14854
O43504
O14662
P21281
O75534
Q96KP4
Q03135
Q9Y281
P62834
Q9Y262
Q7L523
P06858
Q02252
Q969X1
O94919
P21291
P30520
O15120
P08670
Q9Y394
Q8IWA4
Q9Y5K5
Q15435
P26599
P13473
O75844
P36268
Q14151
Q969V3
O75694
P35241
Q9BSJ2
P53621
O94903
P61916
P51571
Q8WTS6
Q9UNZ2
P16435
Q9NVA1
P24752
P15586
P08134
Q9GZP9
O96000
P02788
Q5VYK3
Q9H4G4
Q9UP95
P51991
P35270
Q99442
Q16585
Q00610
P61960
Q96PU5
P14314
Q9H0U4
P49023
P05387
Q8NDI1
Q99808
Q5T440
Q8TDX7
Q8TD19
Q16595
P60468
Q14195
P04156
Q16401
P24534
P62841
Q15041
Q9NZJ6
P22061
O75489
P51151
P30459
Q16513
P60866
Q99832
Q9BS40
P52788
P09486
P00738
Q13885
Q9Y376
P06733
P22314
Q15149
Q99685
P62341
P25705
P09382
P99999
Q96QZ7
Q8TC12
Q15819
Q6ZVM7
P49913
P04181
Q07507
P15144
P43003
Q09666
P02679
Q16836
P82921
P01623
Q9UNK0
P29401
O00299
P39060
Q15843
Q9H299
[truncated: 331 more rows]

## Sheet: Table S8
							Table S8. An example of list with metabolome-associated proteins localizations (Plasma proteome*).
							Uniprot	Secretome location	Subcellular main location
							P04180	Secreted to blood	Nucleoplasm
							P38571	Intracellular and membrane	Vesicles, Cytosol
							P19835	Secreted to digestive system
							O00204		Vesicles
							P08842
							O75908		Cytosol
							O75908
							P22680
							P35610		Mitochondria
							Q9UBM7		Endoplasmic reticulum
							P05108
							Q02318		Mitochondria
							O95477		Plasma membrane
							P02647	Secreted to blood	Vesicles
							Q15392
							P08183		Plasma membrane
							Q9UNQ0		Plasma membrane
							P35398		Nucleoli
							O95992
							Q9Y6A2
							Q9P0Z9
							P53396		Cytosol
							O75390		Mitochondria
							P15121		Cytosol
							P14174	Secreted to blood	Cytosol
							Q9Y663		Microtubules
							Q14749		Cytosol
							Q9BY32		Nucleoplasm, Cytosol
							P07741		Nucleoplasm, Cytosol
							P07998	Secreted to digestive system	Vesicles
							Q96KN2	Secreted to blood
							Q93088		Cytosol
							O76074		Cytosol
							Q99798		Mitochondria
							P21399		Mitochondria, Cytosol
							P40926		Mitochondria
							P12931		Vesicles, Plasma membrane, Cell Junctions
							P03950	Secreted to blood	Nucleoli, Nucleoli rim, Mitotic chromosome
							O94956
							P12724	Secreted to blood
							Q9BZX2		Nucleoplasm
							Q8N0X4
							Q96RQ9	Secreted to blood	Acrosome
							Q9ULI2		Nucleoplasm, Centriolar satellite
							Q9GZU7		Nucleoplasm
							P15086	Secreted to digestive system	Endoplasmic reticulum
							P15121		Cytosol
							Q9UQ10		Nucleoplasm, Actin filaments
							Q8WWX8		Nucleoplasm
							O60218	Secreted to digestive system	Cytosol
							O75063		Golgi apparatus
							P32929
							P35520		Vesicles
							P22557
							P13196		Mitochondria
							O75600		Nuclear speckles
							Q9P0Z9
							P14920
							P22102		Cytosol
							Q9BYV1
							Q14749		Cytosol
							P15144		Plasma membrane
							P50440		Mitochondria
							Q14032		Vesicles
							P41250	Intracellular and membrane	Cytosol
							P48728		Mitochondria
							P21549		Vesicles
							P48637		Nucleoplasm
							P34897		Mitochondria
							Q9UL12		Mitochondria
							P34896		Cytosol
							P23378		Mitochondria
							P28838		Cytosol
							O60391
							Q12879		Endoplasmic reticulum
							Q14957
							P48067		Golgi apparatus
							P23434		Vesicles
							Q9Y345		Nucleoplasm
							Q9Y345
							Q7Z2H8
							Q9H598		Cytosol
							Q8TF71		Vesicles, Cell Junctions
							Q6IB77		Vesicles
							Q969I3		Golgi apparatus
							Q8WU03		Mitochondria
							P23415		Vesicles, Plasma membrane
							P23416		Vesicles, Plasma membrane
							O75311		Vesicles, Plasma membrane
							P48167
							Q6YP21		Cytosol
							Q53ET4
							Q5BJF5
							Q5HYG8
							Q14330
							Q9NZK7	Secreted - unknown location
							P15121		Cytosol
							Q92523
							P50416		Mitochondria
							P06858	Secreted to blood	Vesicles
							P23786		Nucleoplasm, Mitochondria
							Q99685		Vesicles
							P12429		Plasma membrane
							O43252		Nucleoli rim, Mitotic chromosome
							P09848
							P17050
							P14550		Cytosol
							Q05469		Cytosol
							P06280
							P11766
							P00325		Plasma membrane, Cytosol
							P40394		Plasma membrane, Cytosol
							P07327		Plasma membrane, Cytosol
							P28332
							P00326		Plasma membrane, Cytosol
							P09211		Mitochondria, Cytosol
							Q14410
							P32189
							P16278	Intracellular and membrane	Vesicles
							P37173	Secreted to blood	Plasma membrane
							P05181		Endoplasmic reticulum, Mitochondria
							O60760		Vesicles, Cytosol
							P84077		Cytosol
							P06028	Intracellular and membrane
							P08183		Plasma membrane
							P09466	Secreted in female reproductive system
							Q14643		Vesicles
							Q14409
							O14717
							Q9UJA2
							Q9NPH2		Nucleoplasm
							Q6ZS86		Nucleoplasm, Cytosol
							Q6UWR7	Intracellular and membrane	Golgi apparatus
							Q9HCC8
							Q8N2K0
							Q9BV23		Vesicles
							O60218	Secreted to digestive system	Cytosol
							P49189	Intracellular and membrane	Cytosol
							P49419		Mitochondria
							P47895		Nucleoplasm
							P05091
							P51648		Endoplasmic reticulum, Cytosol
							P30837		Mitochondria
							Q9UBQ7		Cytosol
							Q8IVS8		Cytosol
							P15121		Cytosol
							P52790
							P52789		Mitochondria, Cytosol
							P19367		Mitochondria
							P54803	Intracellular and membrane
							P09848
							P06280
							P16278	Intracellular and membrane	Vesicles
							Q01415		Nucleoplasm, Cytosol
							Q01415
							P51570		Cytosol
							P34059	Intracellular and membrane	Cytosol
							O43451		Nucleoplasm
							O43451
							Q8TET4		Cytosol
							Q5KU26		Nucleoplasm
							Q2TB90		Mitochondria
							P30038		Mitochondria
							P00390		Cytosol
							O94808		Vesicles
							Q06210		Nucleoplasm, Nucleoli
							P80404		Mitochondria
							P17735
							P17174
							P00505
							P54687
							Q06203		Midbody ring
							Q8N5Z0		Plasma membrane
							Q9BYV1
							P04181		Mitochondria
							Q16773		Cytosol
							P48506		Nucleoplasm
							P48507		Nucleoplasm, Cytosol
							Q8N159	Intracellular and membrane	Mitochondria
							O15382		Nucleoplasm, Mitochondria
							P07814		Cytosol
							P08243		Cytosol
							P49915		Mitochondria, Cytosol
							P49448		Mitochondria
							P15104		Mitochondria, Cytosol
							Q9UI32
							P17812		Cytosol
							O94925		Mitochondria
							O95954		Cytosol
							P00367		Mitochondria
							Q05329
							Q99259		Vesicles, Plasma membrane, Cytosol
							P19440	Intracellular and membrane	Vesicles
							Q9UJ14		Vesicles
							P21549		Vesicles
							P48637		Nucleoplasm
							Q05932
							P24298
							Q9Y617		Cytosol
							Q9UDR5		Mitochondria
							O15067		Vesicles
							P54886		Mitochondria
							O14841		Nucleoli fibrillar center
							P53985		Plasma membrane, Cell Junctions
							Q05586
							O60391
							Q12879		Endoplasmic reticulum
							Q14957
							Q13224		Plasma membrane
							O15399
							P38435	Secreted to blood
							P39086		Plasma membrane
							Q13002	Intracellular and membrane
							Q13003
							O75879		Mitochondria
							Q04609	Intracellular and membrane
							Q13255		Vesicles
							Q96A70		Cytosol
							P42261
							Q9UPY5		Vesicles
							Q4W5N8
							P43005
							Q9H1K4		Mitochondria
							P43003		Nucleoli, Vesicles
							P43004
							O00341
							Q6IA69		Vesicles
							P48664		Plasma membrane
							P27708		Cytosol
							Q8TD30		Mitochondria
							Q5TDP6		Nucleoplasm, Vesicles
							Q9NRF8		Mitochondria, Cytosol
							Q8TF71		Vesicles, Cell Junctions
							Q9H936		Mitochondria
							Q6P531		Cytosol
							A8YXX4
							Q5JPH6		Mitochondria
							A4D0W4
							P42262
							Q8TCU5
							Q8IXN7		Nucleoli fibrillar center
							Q9ULI2		Nucleoplasm, Centriolar satellite
							Q8NHS2
							Q6YP21		Cytosol
							Q2TU84
							A0PJJ9
							P36269		Nucleoli fibrillar center
							Q07075
							Q9H0R6		Vesicles
							Q9ULA0		Vesicles, Mitochondria
							O00222
							Q14833
							Q14831		Cytosol
							O43716
							P36268
							A6NGU5
							O95336		Nucleoplasm
							P11413		Cytosol
							O95479	Intracellular and membrane	Cytosol
							P06737		Plasma membrane, Cytosol
							P11217
							P11216		Cytosol
							Q15493		Cytosol
							P14679		Vesicles
							P07101		Cytosol
							P07202	Intracellular and membrane
							P17735
							P20711		Actin filaments
							P00439		Endoplasmic reticulum, Vesicles
							P17174
							P00505
							P54577		Cytosol
							Q9Y2Z4		Mitochondria
							P36021		Plasma membrane
							P11362		Microtubules, Cytokinetic bridge, Mitotic spindle
							P00533	Secreted to blood	Golgi apparatus, Plasma membrane
							Q8TF71		Vesicles, Cell Junctions
							Q96RQ9	Secreted to blood	Acrosome
							Q6PHW0		Plasma membrane
							Q8NG68		Vesicles
							P80404		Mitochondria
							Q16719		Cytosol
							Q9BYV1
							P49588		Cytosol
							P21549		Vesicles
							P24298
							O75594	Secreted to blood	Vesicles
							Q9UHI5		Plasma membrane
							Q9UHI5
							Q9Y697		Nucleoplasm, Cytosol
							Q99624		Cytosol
							P43007		Centrosome
							Q7Z2H8
							Q8TD30		Mitochondria
							Q96I15		Golgi apparatus
							Q8TF71		Vesicles, Cell Junctions
							Q8IUZ5		Mitochondria
							Q96EN8		Mitochondria
							Q96LB9	Secreted in other tissues
							Q96LB8	Secreted in other tissues	Vesicles, Plasma membrane
							Q5JTZ9		Mitochondria
							Q96PD5	Secreted to blood	Cell Junctions
							O15460	Intracellular and membrane	Endoplasmic reticulum, Vesicles
							P32322
							P13674	Intracellular and membrane	Endoplasmic reticulum
							Q96C36		Mitochondria
							P07814		Cytosol
							P28838		Cytosol
							O43272		Mitochondria
							O43272		Mitochondria
							Q53H96		Cytosol
							O94903		Cytosol
							Q4W8W1
							Q99884		Plasma membrane, Cytosol
							Q9UN76		Vesicles, Primary cilium, Primary cilium tip
							Q8TF71		Vesicles, Cell Junctions
							Q9UF12		Nucleoplasm
							Q7Z4N2		Centriolar satellite
							Q32P28	Intracellular and membrane	Vesicles
							Q8IVL5	Intracellular and membrane	Golgi apparatus
							Q8IVL6	Intracellular and membrane	Plasma membrane, Cytosol
							Q7Z4N8	Intracellular and membrane	Cytosol
							Q9GZT9		Cytosol
							Q96KS0		Nucleoplasm
							Q9H6Z9		Cytosol
							Q9NXG6		Vesicles, Cytosol
							Q96EM0		Vesicles
							P30405		Mitochondria
							P62937	Secreted to blood
							P23284	Secreted to blood	Endoplasmic reticulum
							Q13427		Nuclear speckles
							Q7L3T8		Nucleoli fibrillar center, Mitochondria
							O43447
							P08243		Cytosol
							O43776		Cytosol
							P04843		Endoplasmic reticulum
							P39656		Endoplasmic reticulum
							P04844		Endoplasmic reticulum
							Q15758		Plasma membrane
							P46977
							Q99624		Cytosol
							P61803		Cytosol
							Q7L266		Microtubules
							Q8TCJ2		Endoplasmic reticulum
							Q86U10
							Q96I59		Mitochondria
							P04054	Secreted to digestive system
							P15309	Secreted to blood
							P35557		Cytosol
							P52790
							P52789		Mitochondria, Cytosol
							P19367		Mitochondria
							P09848
							P24855	Secreted to digestive system	Vesicles
							P23141	Intracellular and membrane	Endoplasmic reticulum
							P06276	Secreted to blood
							P06280
							P08236	Intracellular and membrane	Vesicles
							Q16706		Golgi apparatus
							O60476		Golgi apparatus
							Q9UKM7		Vesicles
							P33908		Golgi apparatus
							P29475		Plasma membrane
							P23219	Intracellular and membrane	Golgi apparatus, Vesicles
							Q10472	Intracellular and membrane
							P08069		Nucleoli, Plasma membrane
							P61626	Secreted to blood	Golgi apparatus, Actin filaments
							Q92685
							P27487	Secreted to blood
							P32927		Golgi apparatus
							P05546	Secreted to blood	Vesicles
							P02749	Secreted to blood	Golgi apparatus
							P01008	Secreted to blood
							P11717		Golgi apparatus
							P06028	Intracellular and membrane
							P25311	Secreted to blood	Vesicles
							P02788	Secreted to blood
							P01130		Vesicles
							P08100
							P19961	Secreted to digestive system	Golgi apparatus, Cytosol
							P07339	Secreted to blood
							P09382	Secreted to blood	Cytosol
							Q9Y286	Intracellular and membrane	Plasma membrane
							P11226	Secreted to blood
							P10144	Secreted to blood	Calyx
							Q9NNX6	Intracellular and membrane
							P01574	Secreted to blood
							Q9NR34		Nucleoplasm, Vesicles
							P00736		Nucleoplasm, Cytosol
							P17342		Cytosol
							Q3T906		Golgi apparatus
							O75976		Cytosol
							Q2TB90		Mitochondria
							P49641		Cytoplasmic bodies
							O00754	Intracellular and membrane	Nucleoplasm, Vesicles
							Q9Y2E5	Secreted to blood
							Q9NP81		Nucleoplasm, Mitochondria
							P49591		Cytosol
							P20132		Cytosol
							P35520		Vesicles
							P21549		Vesicles
							P34897		Mitochondria
							P34896		Cytosol
							O15269		Endoplasmic reticulum
							P78330		Cytosol
							O15270		Plasma membrane
							P48651		Endoplasmic reticulum
							Q9BVG9
							P43007		Centrosome
							Q8TF71		Vesicles, Cell Junctions
							Q96GA7		Cytosol
							Q9NUV7		Microtubules
							Q9GZT4		Vesicles
							A8MYA6
							Q5BJF5
							Q9NRX5		Cytosol
							Q6ZMR3
							P07195		Cytosol
							P07864		Cytosol
							P00338		Cytosol
							Q9BYZ2		Cytosol
							P17174
							P00505
							P07998	Secreted to digestive system	Vesicles
							Q03154		Vesicles
							P45381		Cytosol
							Q96HD9
							P08243		Cytosol
							P14868		Cytosol
							P00966		Cytosol
							P00367		Mitochondria
							Q05329
							Q99259		Vesicles, Plasma membrane, Cytosol
							P30520		Cytosol
							Q8N142
							P22234		Cytosol
							P20933
							Q12797		Endoplasmic reticulum
							P61626	Secreted to blood	Golgi apparatus, Actin filaments
							Q9UJS0		Mitochondria
							P43005
							O75746		Nuclear speckles
							P27708		Cytosol
							Q7L266		Microtubules
							Q8TF71		Vesicles, Cell Junctions
							Q86U10
							Q96RQ9	Secreted to blood	Acrosome
							A6ND91		Nucleoplasm
							Q8NHS2
							Q2TU84
							Q5T6L4
							Q6PI48		Mitochondria
							Q8N9F0		Mitochondria
							P32929
							Q07837		Mitochondria
							P82251
							Q9UPY5		Vesicles
							P43007		Centrosome
							Q8TF71		Vesicles, Cell Junctions
							O60931		Vesicles
							P49189	Intracellular and membrane	Cytosol
							P49419		Mitochondria
							P47895		Nucleoplasm
							P05091
							P51648		Endoplasmic reticulum, Cytosol
							P30837		Mitochondria
							P49327	Secreted to blood	Plasma membrane
							Q14032		Vesicles
							O00154		Cytosol
							P49753		Mitochondria
							Q8N9L9
							O14734		Vesicles
							O00519		Cytosol
							Q3SYC2
							Q6GMR7
							Q86TX2		Mitochondria
							Q9NV23
							P06280
							O14735		Nucleoplasm, Nuclear membrane, Plasma membrane
							Q9UGB7
							P29218		Actin filaments
							O14732		Nucleoplasm
							Q9NZC3		Vesicles
							Q9NX62		Golgi apparatus
							P05089
							P04181		Mitochondria
							P50440		Mitochondria
							Q03154		Vesicles
							P54886		Mitochondria
							P00480		Mitochondria
							P11926		Golgi apparatus
							P78540		Mitochondria
							O43246		Vesicles, Plasma membrane
							Q9Y619		Nucleoplasm
							Q9Y619
							Q9BXI2		Nucleoplasm
							Q9BXI2
							Q8WY07
							P30825
							P52569		Plasma membrane
							Q92536		Vesicles
							P54368		Vesicles
							O95190		Golgi apparatus
							Q9UMX2		Nucleoplasm
							O14977		Nucleoli, Nucleoli rim
							Q99643
							P31040		Mitochondria
							O14521
							P21912		Mitochondria
							P51649		Mitochondria
							O14832
							O15460	Intracellular and membrane	Endoplasmic reticulum, Vesicles
							P13674	Intracellular and membrane	Endoplasmic reticulum
							O75936		Vesicles
							Q02809	Intracellular and membrane	Vesicles
							O00469	Intracellular and membrane	Nucleoli, Cytosol
							O60568	Secreted to extracellular matrix
							P55809		Mitochondria
							Q9BYC2
							P53597		Mitochondria
							Q96I99		Mitochondria
							Q9P2R7		Mitochondria
							Q12797		Endoplasmic reticulum
							Q9NWT6		Nucleoplasm
							Q9UBX3		Mitochondria
							Q8WWT9		Plasma membrane
							O14756		Nucleoplasm, Vesicles
							Q9BZW2
							Q13183
							Q9NVH6		Mitochondria
							Q6NS38		Nucleoplasm
							Q32P28	Intracellular and membrane	Vesicles
							Q8IVL5	Intracellular and membrane	Golgi apparatus
							Q8IVL6	Intracellular and membrane	Plasma membrane, Cytosol
							Q7Z4N8	Intracellular and membrane	Cytosol
							Q9Y2K7		Nucleoplasm
							Q8NHM5		Nucleoplasm
							Q9GZT9		Cytosol
							Q96KS0		Nucleoplasm
							Q9H6Z9		Cytosol
							Q9NXG6		Vesicles, Cytosol
							Q13686		Nucleoplasm
							Q8N371		Nucleoplasm
							Q8IUF8		Nucleoplasm, Nucleoli
							Q9H6W3		Nucleoli rim
							Q9UPP1		Nucleoplasm
							Q8NFU7		Nucleoplasm
							Q6N021		Nucleoplasm
							O43151		Nucleoplasm
							Q16769	Secreted to blood	Cytosol
							O14841		Nucleoli fibrillar center
							P03950	Secreted to blood	Nucleoli, Nucleoli rim, Mitotic chromosome
							P01709	Immunoglobulin genes
							P04745
							P04746	Secreted to digestive system	Golgi apparatus, Cytosol
							P15692	Secreted to blood
							P19961	Secreted to digestive system	Golgi apparatus, Cytosol
							O43612		Mitochondria
							O43612	Secreted to blood
							O75223
							P0CG04	Immunoglobulin genes
							Q9BVM4
							P05089
							P78540		Mitochondria
							P00918
							P35222		Plasma membrane
							Q15849
							Q9BSE5
							Q13336		Plasma membrane
							Q5T6X5
							Q8N6M5
							P10265
							Q8WXW8
							Q71UV7
							P21589	Intracellular and membrane	Plasma membrane
							Q96P26		Nucleoli, Plasma membrane
							Q9BXI3
							Q8TCD5		Cytosol
							Q9NPB1
							Q9HA47		Nucleoplasm
							Q9Y606		Nucleoplasm, Mitochondria
							O60832		Nucleoli fibrillar center
							Q9BZX2		Nucleoplasm
							Q546Y9
							Q9H0P0		Endoplasmic reticulum, Cytosol
							P49902
							P32320		Nucleoplasm
							Q16831		Nucleoplasm
							O95045		Nucleoplasm
							Q9NWZ5		Endoplasmic reticulum
							Q3MIT2		Nucleoplasm, Nuclear bodies, Mitochondria
							Q9BZE2		Nucleoplasm
							Q8N0Z8		Vesicles
							Q6NTF7		Nucleoplasm
							P31941		Nucleoplasm
							Q9UH17		Nucleoplasm
							Q9NRW3		Intermediate filaments
							Q96AK3
							Q8IUX4		Nucleoplasm, Cytosol
							Q9GZX7
							nan
							Q6IB77		Vesicles
							Q969I3		Golgi apparatus
							Q8WU03		Mitochondria
							nan
							O94808		Vesicles
							Q06210		Nucleoplasm, Nucleoli
							Q06203		Midbody ring
							Q16773		Cytosol
							P47897		Cytosol
							P08243		Cytosol
							P49915		Mitochondria, Cytosol
							Q08188
							P21980	Secreted to extracellular matrix	Cytosol
							P15104		Mitochondria, Cytosol
							P00488	Secreted to blood
							Q9UI32
							P17812		Cytosol
							O43548
							O94925		Mitochondria
							P49221
							P22735		Vesicles, Plasma membrane
							O95932
							Q96PF1
							O15067		Vesicles
							O75879		Mitochondria
							Q15758		Plasma membrane
							Q9UHI5		Plasma membrane
							Q9UHI5
							Q99624		Cytosol
							Q6IA69		Vesicles
							P27708		Cytosol
							Q9NRF8		Mitochondria, Cytosol
							Q8TF71		Vesicles, Cell Junctions
							Q969I3		Golgi apparatus
							A8YXX4
							Q9H0R6		Vesicles
							O43716
							P52790
							P52789		Mitochondria, Cytosol
							P19367		Mitochondria
							P14410
							Q00796		Cytosol
							P50053		Vesicles, Cytosol
							P10253		Vesicles
							O43451		Nucleoplasm
							O43451
							Q8TET4		Cytosol
							Q9NRX4		Cytosol
							Q2TB90		Mitochondria
							Q13613		Vesicles
							Q13614		Vesicles
							Q9Y217
							Q9Y216		Nucleoplasm, Cytosol
							Q99707		Microtubules, Primary cilium
							P42898		Cell Junctions
							P17735
							P31153		Nucleoplasm
							Q9HBK9		Mitochondria
							O95050		Golgi apparatus, Vesicles
							Q00266		Nucleoplasm
							Q9UBK8		Nucleoplasm, Cytosol
							Q16773		Cytosol
							Q9UJ68		Nucleoplasm, Cytosol
							Q93088		Cytosol
							P56192		Cytosol
							P15104		Mitochondria, Cytosol
							O43766		Nucleoplasm
							Q9NZL9		Plasma membrane
							Q9H2M3
							Q8TF71		Vesicles, Cell Junctions
							P50579		Plasma membrane, Cytosol
							Q96RQ9	Secreted to blood	Acrosome
							Q6YP21		Cytosol
							Q9Y3D2
							Q8IXL7
							Q96GW9
							Q9NZV6		Nucleoplasm
							Q6IB77		Vesicles
							Q969I3		Golgi apparatus
							Q8WU03		Mitochondria
							Q5SZD4
							P08183		Plasma membrane
							nan
							P00966		Cytosol
							Q6TGC4
							Q9UM07
							Q9ULW8		Vesicles, Cytosol
							Q9Y2J8
							Q9ULC6		Cytosol
							O94760		Plasma membrane, Cytosol
							O95865		Mitochondria
							P35228
							P00480		Mitochondria
							P29475		Plasma membrane
							P29474
							Q5T6L4
							B3VK56
							P49327	Secreted to blood	Plasma membrane
							P39877	Secreted in other tissues
							Q9BZM2
							P47712		Cytosol
							P04054	Secreted to digestive system
							Q9BX93	Secreted to blood
							O15496	Secreted in other tissues
							Q9UHV8		Nucleoplasm
							Q9NZK7	Secreted - unknown location
							Q9BZM1	Secreted to blood
							O60733		Plasma membrane
							Q05315
							P14555	Secreted to blood
							Q9UNK4	Secreted in other tissues
							P16233	Secreted to digestive system
							P11150	Secreted to blood
							P54315	Secreted to digestive system
							Q9NST1		Nucleoli
							P07098	Secreted to digestive system
							Q9Y5X9	Secreted to blood
							P19835	Secreted to digestive system
							P54317
							P06858	Secreted to blood	Vesicles
							Q02928
							P23141	Intracellular and membrane	Endoplasmic reticulum
							O00748	Intracellular and membrane	Golgi apparatus
							P06276	Secreted to blood
							Q9UP65		Cytosol
							Q05469		Cytosol
							Q9NZ20	Secreted to blood	Endoplasmic reticulum, Golgi apparatus
							Q14032		Vesicles
							P14621		Nucleoplasm
							P07311		Cytosol
							Q03154		Vesicles
							P45381		Cytosol
							Q96HD9
							P09917		Nucleoplasm
							O15296		Plasma membrane, Cytosol
							P18054		Cytosol
							P35354	Intracellular and membrane	Vesicles
							P23219	Intracellular and membrane	Golgi apparatus, Vesicles
							P16050
							P78329
							Q08477
							P08684		Cytosol
							P11712	Intracellular and membrane	Vesicles
							P33261	Intracellular and membrane	Vesicles
							O00154		Cytosol
							P49753		Mitochondria
							Q8N9L9
							O14734		Vesicles
							Q13510	Intracellular and membrane
							Q86Z02		Nucleoplasm, Basal body, Cytosol
							P05181		Endoplasmic reticulum, Mitochondria
							Q9HBI6
							Q9HB55		Cytosol
							Q16678		Mitochondria
							P33260	Intracellular and membrane	Vesicles
							P24903
							Q8N118
							P20813	Intracellular and membrane	Nuclear membrane
							P20815		Cytosol
							Q16696
							P24462		Cytosol
							P13584		Vesicles
							Q86W10
							P05177
							P11511		Mitochondria
							P10632		Vesicles
							Q96SQ9		Endoplasmic reticulum
							P98187
							P51589
							P20853
							P11509
							P37231		Nucleoplasm, Vesicles
							Q9Y2P4		Nuclear bodies
							O00519		Cytosol
							O75342		Cytosol
							Q5K4L6		Endoplasmic reticulum, Mitochondria
							P41247
							Q6PCB7		Plasma membrane
							Q92959
							Q6P1M0		Vesicles
							Q5TCH4
							Q86U10
							Q6P1J6
							Q96AD5		Lipid droplets
							A0N0X8
							Q86XP0		Cytosol
							Q3MJ16		Vesicles, Cytosol
							Q68DD2		Vesicles
							Q9NP80		Nucleoplasm, Cytosol
							Q6NT55
							P0C869
							P0C7U2
							Q5QJU3
							Q9NR71	Intracellular and membrane	Focal adhesion sites
							Q6GMR7
							Q6NWU0
							Q6NT32	Secreted in male reproductive system
							Q8TDN7
							Q8IY17		Endoplasmic reticulum, Cytosol
							Q8TDS5
							Q17RR3	Secreted - unknown location
							Q86TX2		Mitochondria
							Q53FV7
							Q6UWW8	Intracellular and membrane	Nuclear membrane, Endoplasmic reticulum
							Q86WD1
							Q6FHZ7
							Q9UEF6
							Q53EW1
							A2RRE8
							Q6L9M1
							A5PLL0
							P53816		Mitochondria
							nan
							P06737		Plasma membrane, Cytosol
							P00491		Cytosol
							Q07343		Golgi apparatus
							P08684		Cytosol
							P11712	Intracellular and membrane	Vesicles
							P33261	Intracellular and membrane	Vesicles
							P05181		Endoplasmic reticulum, Mitochondria
							Q9HB55		Cytosol
							Q16678		Mitochondria
							P10635		Golgi apparatus
							P33260	Intracellular and membrane	Vesicles
							P24903
							Q8N118
							P20813	Intracellular and membrane	Nuclear membrane
							P20815		Cytosol
							P04798
							Q16696
							P24462		Cytosol
							P13584		Vesicles
							Q86W10
							P05177
							P11511		Mitochondria
							P10632		Vesicles
							Q96SQ9		Endoplasmic reticulum
							P51589
							P20853
							P11509
							P30542		Plasma membrane
							P29274		Plasma membrane
							P08183		Plasma membrane
							A0N0X8
							P21817		Golgi apparatus, Vesicles
							Q6NWU0
							O00154		Cytosol
							P49753		Mitochondria
							Q8N9L9
							Q7Z449		Golgi apparatus
							Q86TX2		Mitochondria
							nan
							P12931		Vesicles, Plasma membrane, Cell Junctions
							O94956
							Q96JD6		Nucleoplasm, Golgi apparatus
							nan
							Q9BQB6		Endoplasmic reticulum
							Q15493		Cytosol
							Q9Y2S2		Nucleoplasm, Nucleoli
							nan
							nan
							P08913
							P18089		Vesicles
							Q03154		Vesicles
							nan
